# Supplementary material for: Orally Administered 5-aminolevulinic Acid for Isolation and Characterization of Circulating Tumor-Derived Extracellular Vesicles in Glioblastoma Patients
Source: Cancers (Basel). 2020 Nov 7;12(11):3297. doi: 10.3390/cancers12113297 (PMC7695169; doi:10.3390/cancers12113297)
Supplement: Supplementary file 1 [file cancers-12-03297-s001.zip]

Archive with 2 entries (2 files):
- SuppFig1.pdf
- Supplementary Table 1.docx
